# Supplementary material for: Mitochondrial Genome Polymorphisms in the Human Pathogenic Fungus Cryptococcus neoformans
Source: Front Microbiol. 2020 Apr 21;11:706. doi: 10.3389/fmicb.2020.00706 (PMC7186387; doi:10.3389/fmicb.2020.00706)
Supplement: TABLE S2 — Details of all strains analyzed in this study. Included in this table for each strain are strain name, geographic origin, ecological niche, mating type, GenBank accession numbers, mitogenome size, intron number and distributions, summed intron length, summed exon length, and summed intergenic spacer length. [file Table_2.csv]

Isolate	mitogenome_size(bp)	Lineage	Country	Mating type	ecological niche	Intron_n	SRR	SRA	Category	Source	COB	COB_EXON_Length	SRP3	COX1	COX1_EXON_Length	COX2	COX2_EXON_Length	COX3	ND1	ND1_EXON_Length	ND2	ND3	ND4	ND4L	ND5	ND6	ATP6	ATP8	ATP9	LsRNA	LsRNA_EXON_Length	SsRNA	LsRNA_intron_n	COB_intron_n	COX1_intron_n	COX2_intron_n	ND1_intron_n	ND1i1	COX2i1	COX1i1	COX1i2	COX1i3	COX1i4	LsRNAi1	LsRNAi2	LsRNAi3	LsRNAi4	COBi1	COBi2
Bt66	24901	Diploid VNI/VNB	Botswana	MAT alpha/alpha	Unknown	2	SRR798578	SRX256349	0	Unknown	2300	1158	708	1587	1587	756	756	840	2136	1011	1500	381	1452	267	1989	609	834	147	219	2637	2637	1269	0	1	0	0	1	1	0	0	0	0	0	0	0	0	0	0	1
PMHc1045	28923	Diploid VNII/VNB	Botswana	MAT alpha/alpha	Clinical	5	SRR1925983	SRX965654	Clinical	Clinical	2178	1158	708	3612	1587	1788	756	840	2132	1011	1500	381	1452	267	1989	609	834	147	219	2637	2637	1269	0	1	2	1	1	1	1	0	1	1	0	0	0	0	0	1	0
1033	28932	Diploid VNII/VNII	Australia	MAT alpha/alpha	Cat	5	SRR1063249	SRX400054	Cat	Cat	2180	1153	708	3612	1587	756	756	840	2104	1011	1500	381	1452	267	1989	609	834	147	219	3700	2627	1269	1	1	2	0	1	1	0	0	1	1	0	0	0	0	1	1	0
1035	28932	Diploid VNII/VNII	Australia	MAT alpha/alpha	Cat	5	SRR1063250	SRX400055	Cat	Cat	2180	1153	708	3612	1587	756	756	840	2104	1011	1500	381	1452	267	1989	609	834	147	219	3700	2627	1269	1	1	2	0	1	1	0	0	1	1	0	0	0	0	1	1	0
1052	28932	Diploid VNII/VNII	Australia	MAT alpha/alpha	Cat	5	SRR1063251	SRX400056	Cat	Cat	2180	1153	708	3612	1587	756	756	840	2104	1011	1500	381	1452	267	1989	609	834	147	219	3700	2627	1269	1	1	2	0	1	1	0	0	1	1	0	0	0	0	1	1	0
1054	28932	Diploid VNII/VNII	Australia	MAT alpha/alpha	Cat	5	SRR1063252	SRX400057	Cat	Cat	2180	1153	708	3612	1587	756	756	840	2104	1011	1500	381	1452	267	1989	609	834	147	219	3700	2627	1269	1	1	2	0	1	1	0	0	1	1	0	0	0	0	1	1	0
Bt158	24740	Diploid VNB/VNB	Botswana	MAT alpha/alpha	Clinical	2	SRR836843	SRX273165	CSF/HIV+	Clinical	2179	1158	708	1587	1587	756	756	840	2119	1011	1500	381	1452	267	1989	609	834	147	219	2637	2637	1269	0	1	0	0	1	1	0	0	0	0	0	0	0	0	0	1	0
Bt29	25920	Diploid VNI/VNI	Botswana	MAT alpha/alpha	Clinical	3	SRR798749	SRX256451	CSF/HIV+	Clinical	2300	1158	708	2641	1587	756	756	840	2132	1011	1500	381	1452	267	1989	609	834	147	219	2637	2637	1269	0	1	1	0	1	1	0	0	0	0	1	0	0	0	0	0	1
Bt50	25783	Diploid VNB/VNB	Botswana	MAT alpha/alpha	Clinical	3	SRR798669	SRX256400	CSF/HIV+	Clinical	2178	1158	708	1587	1587	1788	756	840	2120	1011	1500	381	1452	267	1989	609	834	147	219	2637	2637	1269	0	1	0	1	1	1	1	0	0	0	0	0	0	0	0	1	0
MMRL1368	24874	Diploid VNI/VNI	Argentina	MAT alpha/alpha	Unknown	2	SRR1063259	SRX400061	Unknown	Unknown	2300	1158	708	1587	1587	756	756	840	2132	1011	1500	381	1452	267	1989	609	834	147	219	2637	2637	1269	0	1	0	0	1	1	0	0	0	0	0	0	0	0	0	0	1
MMRL2445	25818	Diploid VNB/VNB	Brazil	MAT alpha/alpha	Clinical	2	SRR1063260	SRX400062	CSF/HIV+	Clinical	2186	1158	708	1587	1587	1788	756	840	1011	1011	1500	381	1452	267	1989	609	834	147	219	2637	2637	1269	0	1	0	1	0	0	1	0	0	0	0	0	0	0	0	1	0
SB4	24868	Diploid VNI/VNI	Brazil	MAT alpha/alpha	Unknown	2	SRR1063281	SRX400074	Unknown	Unknown	2300	1158	708	1587	1587	756	756	840	2132	1011	1500	381	1452	267	1989	609	834	147	219	2637	2637	1269	0	1	0	0	1	1	0	0	0	0	0	0	0	0	0	0	1
CCTP44	29002	Diploid VNB/VNIV	S.Africa	MATa/alpha	Clinical	7	ERR2017149	ERS1800281	Clinical	Clinical	3327	1158	715	1587	1587	1788	756	839	2126	1011	1500	381	1452	267	1989	609	834	147	219	4514	2678	1269	3	2	0	1	1	1	1	0	0	0	0	1	1	1	0	1	1
CCTP50	29002	Diploid VNB/VNIV	S.Africa	MATa/alpha	Clinical	7	ERR1810384	ERS1511610	Clinical	Clinical	3327	1158	715	1587	1587	1788	756	839	2126	1011	1500	381	1452	267	1989	609	834	147	219	4514	2678	1269	3	2	0	1	1	1	1	0	0	0	0	1	1	1	0	1	1
IFN-R21	29002	Diploid VNB/VNIV	S.Africa	MATa/alpha	Clinical	7	ERR1810414	ERS1511640	Clinical	Clinical	3327	1158	715	1587	1587	1788	756	839	2126	1011	1500	381	1452	267	1989	609	834	147	219	4514	2678	1269	3	2	0	1	1	1	1	0	0	0	0	1	1	1	0	1	1
IFN-R23	29002	Diploid VNB/VNIV	S.Africa	MATa/alpha	Clinical	7	ERR1810413	ERS1511639	Clinical	Clinical	3327	1158	715	1587	1587	1788	756	839	2126	1011	1500	381	1452	267	1989	609	834	147	219	4514	2678	1269	3	2	0	1	1	1	1	0	0	0	0	1	1	1	0	1	1
IFN-R26	29002	Diploid VNB/VNIV	S.Africa	MATa/a	Clinical	7	ERR2017150	ERS1800282	Clinical	Clinical	3327	1158	715	1587	1587	1788	756	839	2126	1011	1500	381	1452	267	1989	609	834	147	219	4514	2678	1269	3	2	0	1	1	1	1	0	0	0	0	1	1	1	0	1	1
IFN26	29002	Diploid VNB/VNIV	S.Africa	MATa/alpha	Clinical	7	ERR2017151	ERS1800283	Human CSF	Clinical	3327	1158	715	1587	1587	1788	756	839	2126	1011	1500	381	1452	267	1989	609	834	147	219	4514	2678	1269	3	2	0	1	1	1	1	0	0	0	0	1	1	1	0	1	1
IFN62	29002	Diploid VNB/VNIV	S.Africa	MATa/alpha	Clinical	7	ERR2017152	ERS1800284	Clinical	Clinical	3327	1158	715	1587	1587	1788	756	839	2126	1011	1500	381	1452	267	1989	609	834	147	219	4514	2678	1269	3	2	0	1	1	1	1	0	0	0	0	1	1	1	0	1	1
RCT14	29002	Diploid VNB/VNIV	S.Africa	MATa/alpha	Clinical	7	ERR2017153	ERS1800285	Clinical	Clinical	3327	1158	715	1587	1587	1788	756	839	2126	1011	1500	381	1452	267	1989	609	834	147	219	4514	2678	1269	3	2	0	1	1	1	1	0	0	0	0	1	1	1	0	1	1
Bt125	24869	Hybrid VNI/VNB	Botswana	MAT alpha	Clinical	2	SRR836724	SRX273127	CSF /HIV+	Clinical	2300	1158	708	1587	1587	756	756	840	2132	1011	1500	381	1452	267	1989	609	834	147	219	2637	2637	1269	0	1	0	0	1	1	0	0	0	0	0	0	0	0	0	0	1
Bt131	24865	Hybrid VNI/VNB	Botswana	MAT a	Clinical	2	SRR836742	SRX273133	CSF /HIV+	Clinical	2300	1158	708	1587	1587	756	756	840	2132	1011	1500	381	1452	267	1989	609	834	147	219	2637	2637	1269	0	1	0	0	1	1	0	0	0	0	0	0	0	0	0	0	1
Bt162	24865	Hybrid VNI/VNB	Botswana	MAT a	Clinical	2	SRR836848	SRX273166	CSF /HIV+	Clinical	2300	1158	708	1587	1587	756	756	840	2132	1011	1500	381	1452	267	1989	609	834	147	219	2637	2637	1269	0	1	0	0	1	1	0	0	0	0	0	0	0	0	0	0	1
Bt163	24865	Hybrid VNI/VNB	Botswana	MAT a	Clinical	2	SRR799031	SRX256546	CSF /HIV+	Clinical	2300	1158	708	1587	1587	756	756	840	2132	1011	1500	381	1452	267	1989	609	834	147	219	2637	2637	1269	0	1	0	0	1	1	0	0	0	0	0	0	0	0	0	0	1
Ftc260-1	25885	Hybrid VNI/VNB	Botswana	MAT a	Environmental	3	SRR1942907	SRX970721	Environmental	Environmental	3328	1158	708	1587	1587	756	756	840	2119	1011	1500	381	1452	267	1989	609	834	147	219	2637	2637	1269	0	2	0	0	1	1	0	0	0	0	0	0	0	0	0	1	1
MW-RSA852	31327	Hybrid VNII/VNB	S.Africa	MAT alpha	Clinical	7	SRR642857	SRX189631	CSF/HIV+	Clinical	2273	1153	708	3868	1587	1745	756	840	2117	1011	1500	381	1452	267	1989	609	834	147	219	4710	2620	1269	2	1	2	1	1	1	1	1	0	1	0	0	1	0	1	0	1
CCTP51	31327	Hybrid VNII/VNB	S.Africa	MAT alpha	Clinical	7	ERR2017155	ERS1800287	Human CSF	Clinical	2273	1153	708	3868	1587	1745	756	840	2117	1011	1500	381	1452	267	1989	609	834	147	219	4710	2620	1269	2	1	2	1	1	1	1	1	0	1	0	0	1	0	1	0	1
Bt206	24763	VNB	Botswana	MAT a	Clinical	2	SRR642844	SRX189601	CSF/HIV+	Clinical	2179	1158	708	1587	1587	756	756	840	2133	1011	1500	381	1452	267	1989	609	834	147	219	2637	2637	1269	0	1	0	0	1	1	0	0	0	0	0	0	0	0	0	1	0
Bt63	25882	VNB	Botswana	MAT a	Clinical	3	SRR642851	SRX189619	CSF/HIV+	Clinical	3321	1158	708	1587	1587	756	756	840	2119	1011	1500	381	1452	267	1989	609	834	147	219	2637	2637	1269	0	2	0	0	1	1	0	0	0	0	0	0	0	0	0	1	1
Bt85	24859	VNB	Botswana	MAT a	Clinical	2	SRR642219	SRX189630	CSF/HIV+	Clinical	2300	1158	708	1587	1587	756	756	840	2119	1011	1500	381	1452	267	1989	609	834	147	219	2637	2637	1269	0	1	0	0	1	1	0	0	0	0	0	0	0	0	0	0	1
CCTP15	26941	VNB	S.Africa	MAT a	Clinical	3	ERR2017156	ERS1800288	Human CSF	Clinical	2178	1158	708	1587	1587	1788	756	840	2133	1011	1500	381	1452	267	1989	609	834	147	219	2637	2637	1269	0	1	0	1	1	1	1	0	0	0	0	0	0	0	0	1	0
Bt1	26923	VNB	Botswana	MAT alpha	Clinical	4	SRR646261	SRX189615	CSF/HIV+	Clinical	3320	1158	708	1587	1587	1788	756	840	2120	1011	1500	381	1452	267	1989	609	834	147	219	2637	2637	1269	0	2	0	1	1	1	1	0	0	0	0	0	0	0	0	1	1
Bt102	25882	VNB	Botswana	MAT alpha	Clinical	3	SRR797792	SRX255653	CSF /HIV+	Clinical	3328	1158	708	1587	1587	756	756	840	2119	1011	1500	381	1452	267	1989	609	834	147	219	2637	2637	1269	0	2	0	0	1	1	0	0	0	0	0	0	0	0	0	1	1
Bt147	24740	VNB	Botswana	MAT alpha	Clinical	2	SRR836808	SRX273157	CSF /HIV+	Clinical	2179	1158	708	1587	1587	756	756	840	2119	1011	1500	381	1452	267	1989	609	834	147	219	2637	2637	1269	0	1	0	0	1	1	0	0	0	0	0	0	0	0	0	1	0
CCTP14	24865	VNI	S.Africa	MAT alpha	Clinical	2	ERR2017157	ERS1800289	Human CSF	Clinical	2300	1158	708	1587	1587	756	756	840	2132	1011	1500	381	1452	267	1989	609	834	147	219	2637	2637	1269	0	1	0	0	1	1	0	0	0	0	0	0	0	0	0	0	1
IFN82	25916	VNB	S.Africa	MAT alpha	Clinical	3	ERR2017158	ERS1800290	Human CSF	Clinical	2300	1158	708	1587	1587	1788	756	840	2133	1011	1500	381	1452	267	1989	609	834	147	219	2637	2637	1269	0	1	0	1	1	1	1	0	0	0	0	0	0	0	0	0	1
RCT21	25919	VNB	S.Africa	MAT alpha	Clinical	3	ERR2017159	ERS1800291	Human CSF	Clinical	2300	1158	708	2641	1587	756	756	840	2132	1011	1500	381	1452	267	1989	609	834	147	219	2637	2637	1269	0	1	1	0	1	1	0	0	0	0	1	0	0	0	0	0	1
RCT22	25784	VNB	S.Africa	MAT alpha	Clinical	3	ERR2017160	ERS1800292	Clinical	Clinical	2177	1158	708	1587	1587	1792	756	840	2112	1011	1500	381	1452	267	1989	609	834	147	219	2632	2632	1269	0	1	0	1	1	1	1	0	0	0	0	0	0	0	0	1	0
RCT26	25791	VNB	S.Africa	MAT alpha	Clinical	3	ERR2017161	ERS1800293	Human CSF	Clinical	2178	1158	708	1587	1587	1788	756	840	2134	1011	1500	381	1452	267	1989	609	834	147	219	2637	2637	1269	0	1	0	1	1	1	1	0	0	0	0	0	0	0	0	1	0
SA8961	29154	VNB	S.Africa	MAT alpha	Environmental	5	ERR2017162	ERS1800294	Acacia erioloba tree	Environmental	3327	1158	708	2641	1587	1792	756	841	2121	1011	1500	381	1452	267	1989	609	834	147	219	2637	2637	1269	0	2	1	1	1	1	1	0	0	0	1	0	0	0	0	1	1
SA8963	25790	VNB	S.Africa	MAT alpha	Environmental	3	ERR2017163	ERS1800295	Acacia erioloba tree	Environmental	2179	1158	708	1587	1587	1788	756	840	2127	1010	1500	381	1452	267	1989	609	834	147	219	2637	2637	1269	0	1	0	1	1	1	1	0	0	0	0	0	0	0	0	1	0
Tu229-1	24740	VNB	Botswana	MAT alpha	Environmental	2	SRR836995	SRX273202	Mopane tree	Environmental	2179	1158	708	1587	1587	756	756	840	2119	1011	1500	381	1452	267	1989	609	834	147	219	2637	2637	1269	0	1	0	0	1	1	0	0	0	0	0	0	0	0	0	1	0
Tu360-1	25882	VNB	Botswana	MAT alpha	Environmental	3	SRR837024	SRX273209	Mopane tree	Environmental	3328	1158	708	1587	1587	756	756	840	2119	1011	1500	381	1452	267	1989	609	834	147	219	2637	2637	1269	0	2	0	0	1	1	0	0	0	0	0	0	0	0	0	1	1
Tu369-1	25882	VNB	Botswana	MAT alpha	Environmental	3	SRR837034	SRX273212	Mopane tree	Environmental	3328	1158	708	1587	1587	756	756	840	2119	1011	1500	381	1452	267	1989	609	834	147	219	2637	2637	1269	0	2	0	0	1	1	0	0	0	0	0	0	0	0	0	1	1
Tu401-1	26924	VNB	Botswana	MAT alpha	Environmental	4	SRR642221	SRX189632	Mopane tree	Environmental	3328	1158	708	1587	1587	756	756	840	2119	1011	1500	381	1452	267	1989	609	834	147	219	3669	2637	1269	1	2	0	0	1	1	0	0	0	0	0	0	1	0	0	1	1
V17	27046	VNB	Brazil	MAT alpha	Clinical	3	ERR2017164	ERS1800296	Kidney transplant	Clinical	3327	1158	708	1587	1587	756	756	840	2126	1011	1500	381	1452	267	1989	609	834	147	219	2636	2636	1269	0	2	0	0	1	1	0	0	0	0	0	0	0	0	0	1	1
V2	25818	VNB	Brazil	MAT alpha	Clinical	2	ERR2017165	ERS1800297	Kidney transplant	Clinical	2186	1158	708	1587	1587	1788	756	840	1011	1011	1500	381	1452	267	1989	609	834	147	219	2637	2637	1269	0	1	0	1	0	0	1	0	0	0	0	0	0	0	0	1	0
V31	25818	VNB	Brazil	MAT alpha	Clinical	2	ERR2017166	ERS1800298	Kidney transplant	Clinical	2186	1158	708	1587	1587	1788	756	840	1011	1011	1500	381	1452	267	1989	609	834	147	219	2637	2637	1269	0	1	0	1	0	0	1	0	0	0	0	0	0	0	0	1	0
V53	25791	VNB	Brazil	MAT alpha	Clinical	3	ERR2017167	ERS1800299	Kidney transplant	Clinical	2178	1158	708	1587	1587	1788	756	840	2134	1011	1500	381	1452	267	1989	609	834	147	219	2637	2637	1269	0	1	0	1	1	1	1	0	0	0	0	0	0	0	0	1	0
V87	26931	VNB	Brazil	MAT alpha	Clinical	3	ERR2017168	ERS1800300	Human CSF/HIV+ve	Clinical	2186	1158	708	1587	1587	1788	756	840	2119	1011	1500	381	1452	267	1989	609	834	147	219	2637	2637	1269	0	1	0	1	1	1	1	0	0	0	0	0	0	0	0	1	0
WM1408	27046	VNB	Brazil	MAT alpha	Environmental	3	ERR2017169	ERS1800301	Environmental	Environmental	3327	1158	708	1587	1587	756	756	840	2126	1011	1500	381	1452	267	1989	609	834	147	219	2636	2636	1269	0	2	0	0	1	1	0	0	0	0	0	0	0	0	0	1	1
Ze90-1	25782	VNB	S.Africa	MAT alpha	Environmental	3	SRR642850	SRX189605	Eucalyptus tree	Environmental	2178	1158	708	1587	1587	1788	756	840	2135	1011	1500	381	1452	267	1989	609	834	147	219	2637	2637	1269	0	1	0	1	1	1	1	0	0	0	0	0	0	0	0	1	0
125.91	24865	VNI	Tanzania	MAT a	Clinical	2	SRR642853	SRX189626	Clinical	Clinical	2300	1158	708	1587	1587	756	756	840	2132	1011	1500	381	1452	267	1989	609	834	147	219	2637	2637	1269	0	1	0	0	1	1	0	0	0	0	0	0	0	0	0	0	1
Bt130	24865	VNI	Botswana	MAT a	Clinical	2	SRR797760	SRX255625	CSF /HIV+	Clinical	2300	1158	708	1587	1587	756	756	840	2132	1011	1500	381	1452	267	1989	609	834	147	219	2637	2637	1269	0	1	0	0	1	1	0	0	0	0	0	0	0	0	0	0	1
A2-102-5	24865	VNI	USA	MAT alpha	Bird guano	2	SRR642223	SRX189598	Pigeon guano	Bird guano	2300	1158	708	1587	1587	756	756	840	2132	1011	1500	381	1452	267	1989	609	834	147	219	2637	2637	1269	0	1	0	0	1	1	0	0	0	0	0	0	0	0	0	0	1
A1-35-8	24874	VNI	USA	MAT alpha	Bird guano	2	SRR798691	SRX256414	Pigeon guano	Bird guano	2300	1158	708	1587	1587	756	756	840	2132	1011	1500	381	1452	267	1989	609	834	147	219	2637	2637	1269	0	1	0	0	1	1	0	0	0	0	0	0	0	0	0	0	1
A5-35-17	27974	VNI	USA	MAT alpha	Bird guano	5	SRR798290	SRX256064	Pigeon guano	Bird guano	3327	1158	708	2641	1587	756	756	840	2126	1011	1500	381	1452	267	1989	609	834	147	219	3669	2637	1269	1	2	1	0	1	1	0	0	0	0	1	0	1	0	0	1	1
AD1-7a	24868	VNI	France	MAT alpha	Clinical	2	SRR642855	SRX189617	Clinical	Clinical	2300	1158	708	1587	1587	756	756	840	2132	1011	1500	381	1452	267	1989	609	834	147	219	2637	2637	1269	0	1	0	0	1	1	0	0	0	0	0	0	0	0	0	0	1
AD1-83a	27974	VNI	France	MAT alpha	Clinical	5	SRR642859	SRX189622	Clinical	Clinical	3327	1158	708	2641	1587	756	756	840	2126	1011	1500	381	1452	267	1989	609	834	147	219	3669	2637	1269	1	2	1	0	1	1	0	0	0	0	1	0	1	0	0	1	1
AD2-60a	24868	VNI	France	MAT alpha	Clinical	2	SRR642849	SRX189592	Clinical	Clinical	2300	1158	708	1587	1587	756	756	840	2132	1011	1500	381	1452	267	1989	609	834	147	219	2637	2637	1269	0	1	0	0	1	1	0	0	0	0	0	0	0	0	0	0	1
Arg1366	24874	VNI	Argentina	MAT alpha	Clinical	2	SRR836689	SRX273120	clinical	Clinical	2300	1158	708	1587	1587	756	756	840	2132	1011	1500	381	1452	267	1989	609	834	147	219	2637	2637	1269	0	1	0	0	1	1	0	0	0	0	0	0	0	0	0	0	1
Br795	24865	VNI	Brazil	MAT alpha	Clinical	2	SRR642863	SRX189621	Clinical	Clinical	2300	1158	708	1587	1587	756	756	840	2132	1011	1500	381	1452	267	1989	609	834	147	219	2637	2637	1269	0	1	0	0	1	1	0	0	0	0	0	0	0	0	0	0	1
Bt100	26954	VNI	Botswana	MAT alpha	Clinical	4	SRR798270	SRX256049	CSF /HIV+	Clinical	3327	1158	708	2641	1587	756	756	840	2132	1011	1500	381	1452	267	1989	609	834	147	219	2637	2637	1269	0	2	1	0	1	1	0	0	0	0	1	0	0	0	0	1	1
Bt104	24865	VNI	Botswana	MAT alpha	Clinical	2	SRR798839	SRX256486	CSF /HIV+	Clinical	2300	1158	708	1587	1587	756	756	840	2132	1011	1500	381	1452	267	1989	609	834	147	219	2637	2637	1269	0	1	0	0	1	1	0	0	0	0	0	0	0	0	0	0	1
Bt108	24874	VNI	Botswana	MAT alpha	Clinical	2	SRR798743	SRX256444	CSF /HIV+	Clinical	2300	1158	708	1587	1587	756	756	840	2132	1011	1500	381	1452	267	1989	609	834	147	219	2637	2637	1269	0	1	0	0	1	1	0	0	0	0	0	0	0	0	0	0	1
Bt120	24879	VNI	Botswana	MAT alpha	Clinical	2	SRR642846	SRX189625	CSF/HIV+	Clinical	2300	1158	708	1587	1587	756	756	840	2132	1011	1500	381	1452	267	1989	609	834	147	219	2637	2637	1269	0	1	0	0	1	1	0	0	0	0	0	0	0	0	0	0	1
Bt15	24865	VNI	Botswana	MAT alpha	Clinical	2	SRR642852	SRX189606	CSF/HIV+	Clinical	2300	1158	708	1587	1587	756	756	840	2132	1011	1500	381	1452	267	1989	609	834	147	219	2637	2637	1269	0	1	0	0	1	1	0	0	0	0	0	0	0	0	0	0	1
Bt207	24868	VNI	Botswana	MAT alpha	Clinical	2	SRR798661	SRX256393	CSF /HIV+	Clinical	2300	1158	708	1587	1587	756	756	840	2132	1011	1500	381	1452	267	1989	609	834	147	219	2637	2637	1269	0	1	0	0	1	1	0	0	0	0	0	0	0	0	0	0	1
Bt30	24871	VNI	Botswana	MAT alpha	Clinical	2	SRR799015	SRX256540	CSF /HIV+	Clinical	2300	1158	708	1587	1587	756	756	840	2132	1011	1500	381	1452	267	1989	609	834	147	219	2637	2637	1269	0	1	0	0	1	1	0	0	0	0	0	0	0	0	0	0	1
C23	24874	VNI	USA	MAT alpha	Clinical	2	SRR642845	SRX189595	Bronchial wash	Clinical	2300	1158	708	1587	1587	756	756	840	2132	1011	1500	381	1452	267	1989	609	834	147	219	2637	2637	1269	0	1	0	0	1	1	0	0	0	0	0	0	0	0	0	0	1
C8	27974	VNI	USA	MAT alpha	Clinical	5	SRR642860	SRX189616	CSF/HIV+	Clinical	3327	1158	708	2641	1587	756	756	840	2126	1011	1500	381	1452	267	1989	609	834	147	219	3669	2637	1269	1	2	1	0	1	1	0	0	0	0	1	0	1	0	0	1	1
CCTP13	27974	VNI	S.Africa	MAT alpha	Clinical	5	ERR2017170	ERS1800302	Human CSF	Clinical	3327	1158	708	2641	1587	756	756	840	2126	1011	1500	381	1452	267	1989	609	834	147	219	3669	2637	1269	1	2	1	0	1	1	0	0	0	0	1	0	1	0	0	1	1
CCTP16	24865	VNI	S.Africa	MAT alpha	Clinical	2	ERR2017171	ERS1800303	Human CSF	Clinical	2300	1158	708	1587	1587	756	756	840	2132	1011	1500	381	1452	267	1989	609	834	147	219	2637	2637	1269	0	1	0	0	1	1	0	0	0	0	0	0	0	0	0	0	1
CCTP2	25922	VNI	S.Africa	MAT alpha	Clinical	3	ERR2017172	ERS1800304	Human CSF	Clinical	2300	1158	708	2641	1587	756	756	840	2132	1011	1500	381	1452	267	1989	609	834	147	219	2637	2637	1269	0	1	1	0	1	1	0	0	0	0	1	0	0	0	0	0	1
CCTP26	25919	VNI	S.Africa	MAT alpha	Clinical	3	ERR2017173	ERS1800305	Human CSF	Clinical	2300	1158	708	2641	1587	756	756	840	2132	1011	1500	381	1452	267	1989	609	834	147	219	2637	2637	1269	0	1	1	0	1	1	0	0	0	0	1	0	0	0	0	0	1
CCTP3	27974	VNI	S.Africa	MAT alpha	Clinical	5	ERR2017174	ERS1800306	Human CSF	Clinical	3327	1158	708	2641	1587	756	756	840	2126	1011	1500	381	1452	267	1989	609	834	147	219	3669	2637	1269	1	2	1	0	1	1	0	0	0	0	1	0	1	0	0	1	1
CCTP30	27974	VNI	S.Africa	MAT alpha	Clinical	5	ERR2017175	ERS1800307	Human CSF	Clinical	3327	1158	708	2641	1587	756	756	840	2126	1011	1500	381	1452	267	1989	609	834	147	219	3669	2637	1269	1	2	1	0	1	1	0	0	0	0	1	0	1	0	0	1	1
CCTP34	27974	VNI	S.Africa	MAT alpha	Clinical	5	ERR2017176	ERS1800308	Human CSF	Clinical	3327	1158	708	2641	1587	756	756	840	2126	1011	1500	381	1452	267	1989	609	834	147	219	3669	2637	1269	1	2	1	0	1	1	0	0	0	0	1	0	1	0	0	1	1
CCTP9	24865	VNI	S.Africa	MAT alpha	Clinical	2	ERR2017177	ERS1800309	Human CSF	Clinical	2300	1158	708	1587	1587	756	756	840	2132	1011	1500	381	1452	267	1989	609	834	147	219	2637	2637	1269	0	1	0	0	1	1	0	0	0	0	0	0	0	0	0	0	1
CHC193	27974	VNI	China	MAT alpha	Clinical	5	SRR642854	SRX189603	CSF/HIV-	Clinical	3327	1158	708	2641	1587	756	756	840	2126	1011	1500	381	1452	267	1989	609	834	147	219	3669	2637	1269	1	2	1	0	1	1	0	0	0	0	1	0	1	0	0	1	1
CM1	25887	VNI	Thailand	MAT alpha	Clinical	3	ERR2017178	ERS1800310	Human CSF	Clinical	3327	1158	708	1587	1587	756	756	840	2132	1011	1500	381	1452	267	1989	609	834	147	219	2632	2632	1269	0	2	0	0	1	1	0	0	0	0	0	0	0	0	0	1	1
CM2	25887	VNI	Thailand	MAT alpha	Clinical	3	ERR2017179	ERS1800311	Human CSF	Clinical	3327	1158	708	1587	1587	756	756	840	2132	1011	1500	381	1452	267	1989	609	834	147	219	2632	2632	1269	0	2	0	0	1	1	0	0	0	0	0	0	0	0	0	1	1
CM20	25887	VNI	Thailand	MAT alpha	Clinical	3	ERR2017180	ERS1800312	Human CSF	Clinical	3327	1158	708	1587	1587	756	756	840	2132	1011	1500	381	1452	267	1989	609	834	147	219	2632	2632	1269	0	2	0	0	1	1	0	0	0	0	0	0	0	0	0	1	1
CM24	25887	VNI	Thailand	MAT alpha	Clinical	3	ERR2017181	ERS1800313	Human CSF	Clinical	3327	1158	708	1587	1587	756	756	840	2132	1011	1500	381	1452	267	1989	609	834	147	219	2632	2632	1269	0	2	0	0	1	1	0	0	0	0	0	0	0	0	0	1	1
CM30	27974	VNI	Thailand	MAT alpha	Clinical	5	ERR2017182	ERS1800314	Human CSF	Clinical	3327	1158	708	2641	1587	756	756	840	2126	1011	1500	381	1452	267	1989	609	834	147	219	3669	2637	1269	1	2	1	0	1	1	0	0	0	0	1	0	1	0	0	1	1
CM36	25887	VNI	Thailand	MAT alpha	Clinical	3	ERR2017183	ERS1800315	Human CSF	Clinical	3327	1158	708	1587	1587	756	756	840	2132	1011	1500	381	1452	267	1989	609	834	147	219	2632	2632	1269	0	2	0	0	1	1	0	0	0	0	0	0	0	0	0	1	1
CM4	25887	VNI	Thailand	MAT alpha	Clinical	3	ERR2017184	ERS1800316	Human CSF	Clinical	3327	1158	708	1587	1587	756	756	840	2132	1011	1500	381	1452	267	1989	609	834	147	219	2632	2632	1269	0	2	0	0	1	1	0	0	0	0	0	0	0	0	0	1	1
CM50	25887	VNI	Thailand	MAT alpha	Clinical	3	ERR2017185	ERS1800317	Human CSF	Clinical	3327	1158	708	1587	1587	756	756	840	2132	1011	1500	381	1452	267	1989	609	834	147	219	2632	2632	1269	0	2	0	0	1	1	0	0	0	0	0	0	0	0	0	1	1
CM52	25887	VNI	Thailand	MAT alpha	Clinical	3	ERR2017186	ERS1800318	Human CSF	Clinical	3327	1158	708	1587	1587	756	756	840	2132	1011	1500	381	1452	267	1989	609	834	147	219	2632	2632	1269	0	2	0	0	1	1	0	0	0	0	0	0	0	0	0	1	1
CM64	25887	VNI	Thailand	MAT alpha	Clinical	3	ERR2017187	ERS1800319	Human CSF	Clinical	3327	1158	708	1587	1587	756	756	840	2132	1011	1500	381	1452	267	1989	609	834	147	219	2632	2632	1269	0	2	0	0	1	1	0	0	0	0	0	0	0	0	0	1	1
CM7	25887	VNI	Thailand	MAT alpha	Clinical	3	ERR2017188	ERS1800320	Human CSF	Clinical	3327	1158	708	1587	1587	756	756	840	2132	1011	1500	381	1452	267	1989	609	834	147	219	2632	2632	1269	0	2	0	0	1	1	0	0	0	0	0	0	0	0	0	1	1
D17-1	24865	VNI	S.Africa	MAT alpha	Bird guano	2	SRR642847	SRX189596	Pigeon guano	Bird guano	2300	1158	708	1587	1587	756	756	840	2132	1011	1500	381	1452	267	1989	609	834	147	219	2637	2637	1269	0	1	0	0	1	1	0	0	0	0	0	0	0	0	0	0	1
FFV14	27974	VNI	S.Africa	MAT alpha	Clinical	5	ERR2017189	ERS1800321	Human CSF	Clinical	3327	1158	708	2641	1587	756	756	840	2126	1011	1500	381	1452	267	1989	609	834	147	219	3669	2637	1269	1	2	1	0	1	1	0	0	0	0	1	0	1	0	0	1	1
FFV39	27974	VNI	S.Africa	MAT alpha	Clinical	5	ERR2017190	ERS1800322	Human CSF	Clinical	3327	1158	708	2641	1587	756	756	840	2126	1011	1500	381	1452	267	1989	609	834	147	219	3669	2637	1269	1	2	1	0	1	1	0	0	0	0	1	0	1	0	0	1	1
FFV41	27974	VNI	S.Africa	MAT alpha	Clinical	5	ERR2017191	ERS1800323	Human CSF	Clinical	3327	1158	708	2641	1587	756	756	840	2126	1011	1500	381	1452	267	1989	609	834	147	219	3669	2637	1269	1	2	1	0	1	1	0	0	0	0	1	0	1	0	0	1	1
FFV60	24865	VNI	S.Africa	MAT alpha	Clinical	2	ERR2017192	ERS1800324	Human CSF	Clinical	2300	1158	708	1587	1587	756	756	840	2132	1011	1500	381	1452	267	1989	609	834	147	219	2637	2637	1269	0	1	0	0	1	1	0	0	0	0	0	0	0	0	0	0	1
FFV70	25895	VNI	S.Africa	MAT alpha	Clinical	3	ERR2017193	ERS1800325	Human CSF	Clinical	3327	1158	708	1587	1587	756	756	840	2132	1011	1500	381	1452	267	1989	609	834	147	219	2637	2637	1269	0	2	0	0	1	1	0	0	0	0	0	0	0	0	0	1	1
Gb118	25895	VNI	Botswana	MAT alpha	Bird guano	3	SRR642858	SRX189618	pigeon guano	Bird guano	3327	1158	708	1587	1587	756	756	840	2132	1011	1500	381	1452	267	1989	609	834	147	219	2637	2637	1269	0	2	0	0	1	1	0	0	0	0	0	0	0	0	0	1	1
IFN-R11	25919	VNI	S.Africa	MAT alpha	Clinical	3	ERR1810409	ERS1511635	Human CSF	Clinical	2300	1158	708	2641	1587	756	756	840	2132	1011	1500	381	1452	267	1989	609	834	147	219	2637	2637	1269	0	1	1	0	1	1	0	0	0	0	1	0	0	0	0	0	1
IFN24	27974	VNI	S.Africa	MAT alpha	Clinical	5	ERR2017194	ERS1800326	Human CSF	Clinical	3327	1158	708	2641	1587	756	756	840	2126	1011	1500	381	1452	267	1989	609	834	147	219	3669	2637	1269	1	2	1	0	1	1	0	0	0	0	1	0	1	0	0	1	1
IFN59	24865	VNI	S.Africa	MAT alpha	Clinical	2	ERR2017195	ERS1800327	Human CSF	Clinical	2300	1158	708	1587	1587	756	756	840	2132	1011	1500	381	1452	267	1989	609	834	147	219	2637	2637	1269	0	1	0	0	1	1	0	0	0	0	0	0	0	0	0	0	1
INCr001	24865	VNI	India	MAT alpha	Clinical	2	ERR2017196	ERS1800328	Human CSF/HIV+ve	Clinical	2300	1158	708	1587	1587	756	756	840	2132	1011	1500	381	1452	267	1989	609	834	147	219	2637	2637	1269	0	1	0	0	1	1	0	0	0	0	0	0	0	0	0	0	1
INCr004	24868	VNI	India	MAT alpha	Clinical	2	ERR2017197	ERS1800329	Human CSF/HIV+ve	Clinical	2300	1158	708	1587	1587	756	756	840	2132	1011	1500	381	1452	267	1989	609	834	147	219	2637	2637	1269	0	1	0	0	1	1	0	0	0	0	0	0	0	0	0	0	1
INCr005	24865	VNI	India	MAT alpha	Clinical	2	ERR2017198	ERS1800330	Human CSF/HIV+ve	Clinical	2300	1158	708	1587	1587	756	756	840	2132	1011	1500	381	1452	267	1989	609	834	147	219	2637	2637	1269	0	1	0	0	1	1	0	0	0	0	0	0	0	0	0	0	1
INCr020	24868	VNI	India	MAT alpha	Clinical	2	ERR2017199	ERS1800331	Human CSF/HIV+ve	Clinical	2300	1158	708	1587	1587	756	756	840	2132	1011	1500	381	1452	267	1989	609	834	147	219	2637	2637	1269	0	1	0	0	1	1	0	0	0	0	0	0	0	0	0	0	1
INCr032a	24865	VNI	India	MAT alpha	Clinical	2	ERR2017200	ERS1800332	Human CSF/HIV+ve	Clinical	2300	1158	708	1587	1587	756	756	840	2132	1011	1500	381	1452	267	1989	609	834	147	219	2637	2637	1269	0	1	0	0	1	1	0	0	0	0	0	0	0	0	0	0	1
INCr041	24865	VNI	India	MAT alpha	Clinical	2	ERR2017201	ERS1800333	Human CSF/HIV+ve	Clinical	2300	1158	708	1587	1587	756	756	840	2132	1011	1500	381	1452	267	1989	609	834	147	219	2637	2637	1269	0	1	0	0	1	1	0	0	0	0	0	0	0	0	0	0	1
INCr071	26946	VNI	India	MAT alpha	Clinical	4	ERR2017202	ERS1800334	Human CSF/HIV+ve	Clinical	3327	1158	708	2641	1587	756	756	840	2132	1011	1500	381	1452	267	1989	609	834	147	219	2637	2637	1269	0	2	1	0	1	1	0	0	0	0	1	0	0	0	0	1	1
INCr082	24865	VNI	India	MAT alpha	Clinical	2	ERR2017203	ERS1800335	Human CSF/HIV+ve	Clinical	2300	1158	708	1587	1587	756	756	840	2132	1011	1500	381	1452	267	1989	609	834	147	219	2637	2637	1269	0	1	0	0	1	1	0	0	0	0	0	0	0	0	0	0	1
INCr084	25887	VNI	India	MAT alpha	Clinical	3	ERR2017204	ERS1800336	Human CSF/HIV+ve	Clinical	3327	1158	708	1587	1587	756	756	840	2132	1011	1500	381	1452	267	1989	609	834	147	219	2632	2632	1269	0	2	0	0	1	1	0	0	0	0	0	0	0	0	0	1	1
INCr087	26946	VNI	India	MAT alpha	Clinical	4	ERR2017205	ERS1800337	Human CSF/HIV+ve	Clinical	3327	1158	708	2641	1587	756	756	840	2132	1011	1500	381	1452	267	1989	609	834	147	219	2637	2637	1269	0	2	1	0	1	1	0	0	0	0	1	0	0	0	0	1	1
INCr093b	27974	VNI	India	MAT alpha	Clinical	5	ERR2017206	ERS1800338	Human CSF/HIV+ve	Clinical	3327	1158	708	2641	1587	756	756	840	2126	1011	1500	381	1452	267	1989	609	834	147	219	3669	2637	1269	1	2	1	0	1	1	0	0	0	0	1	0	1	0	0	1	1
INCr105a	24868	VNI	India	MAT alpha	Clinical	2	ERR2017207	ERS1800339	Human CSF/HIV+ve	Clinical	2300	1158	708	1587	1587	756	756	840	2132	1011	1500	381	1452	267	1989	609	834	147	219	2637	2637	1269	0	1	0	0	1	1	0	0	0	0	0	0	0	0	0	0	1
INCr127	24865	VNI	India	MAT alpha	Clinical	2	ERR2017208	ERS1800340	Human CSF/HIV+ve	Clinical	2300	1158	708	1587	1587	756	756	840	2132	1011	1500	381	1452	267	1989	609	834	147	219	2637	2637	1269	0	1	0	0	1	1	0	0	0	0	0	0	0	0	0	0	1
INCr132	27974	VNI	India	MAT alpha	Clinical	5	ERR2017209	ERS1800341	Human CSF/HIV+ve	Clinical	3327	1158	708	2641	1587	756	756	840	2126	1011	1500	381	1452	267	1989	609	834	147	219	3669	2637	1269	1	2	1	0	1	1	0	0	0	0	1	0	1	0	0	1	1
INCr147	24868	VNI	India	MAT alpha	Clinical	2	ERR2017210	ERS1800342	Human CSF/HIV+ve	Clinical	2300	1158	708	1587	1587	756	756	840	2132	1011	1500	381	1452	267	1989	609	834	147	219	2637	2637	1269	0	1	0	0	1	1	0	0	0	0	0	0	0	0	0	0	1
INCr157	27974	VNI	India	MAT alpha	Clinical	5	ERR2017211	ERS1800343	Human CSF/HIV-ve	Clinical	3327	1158	708	2641	1587	756	756	840	2126	1011	1500	381	1452	267	1989	609	834	147	219	3669	2637	1269	1	2	1	0	1	1	0	0	0	0	1	0	1	0	0	1	1
INCr159a	24865	VNI	India	MAT alpha	Clinical	2	ERR2017212	ERS1800344	Human blood/HIV+ve	Clinical	2300	1158	708	1587	1587	756	756	840	2132	1011	1500	381	1452	267	1989	609	834	147	219	2637	2637	1269	0	1	0	0	1	1	0	0	0	0	0	0	0	0	0	0	1
INCr167	27974	VNI	India	MAT alpha	Clinical	5	ERR2017213	ERS1800345	Human CSF/HIV+ve	Clinical	3327	1158	708	2641	1587	756	756	840	2126	1011	1500	381	1452	267	1989	609	834	147	219	3669	2637	1269	1	2	1	0	1	1	0	0	0	0	1	0	1	0	0	1	1
INCr168	24865	VNI	India	MAT alpha	Clinical	2	ERR2017214	ERS1800346	Human CSF/HIV+ve	Clinical	2300	1158	708	1587	1587	756	756	840	2132	1011	1500	381	1452	267	1989	609	834	147	219	2637	2637	1269	0	1	0	0	1	1	0	0	0	0	0	0	0	0	0	0	1
INCr177	24865	VNI	India	MAT alpha	Clinical	2	ERR2017215	ERS1800347	Human CSF/unknown HIV status	Clinical	2300	1158	708	1587	1587	756	756	840	2132	1011	1500	381	1452	267	1989	609	834	147	219	2637	2637	1269	0	1	0	0	1	1	0	0	0	0	0	0	0	0	0	0	1
INCr198	24865	VNI	India	MAT alpha	Clinical	2	ERR2017216	ERS1800348	Human CSF/HIV+ve	Clinical	2300	1158	708	1587	1587	756	756	840	2132	1011	1500	381	1452	267	1989	609	834	147	219	2637	2637	1269	0	1	0	0	1	1	0	0	0	0	0	0	0	0	0	0	1
INCr213	28076	VNI	India	MAT alpha	Clinical	4	ERR2017217	ERS1800349	Human CSF/HIV+ve	Clinical	3327	1158	708	1587	1587	756	756	840	2132	1011	1500	381	1452	267	1989	609	834	147	219	3669	2637	1269	1	2	0	0	1	1	0	0	0	0	0	0	1	0	0	1	1
INE002	24865	VNI	India	MAT alpha	Environmental	2	ERR2017218	ERS1800350	S. cumini bark	Environmental	2300	1158	708	1587	1587	756	756	840	2132	1011	1500	381	1452	267	1989	609	834	147	219	2637	2637	1269	0	1	0	0	1	1	0	0	0	0	0	0	0	0	0	0	1
INE004	24868	VNI	India	MAT alpha	Environmental	2	ERR2017219	ERS1800351	Syzygium cumini bark	Environmental	2300	1158	708	1587	1587	756	756	840	2132	1011	1500	381	1452	267	1989	609	834	147	219	2637	2637	1269	0	1	0	0	1	1	0	0	0	0	0	0	0	0	0	0	1
INE018	24865	VNI	India	MAT alpha	Environmental	2	ERR2017220	ERS1800352	Unknown tree species bark	Environmental	2300	1158	708	1587	1587	756	756	840	2132	1011	1500	381	1452	267	1989	609	834	147	219	2637	2637	1269	0	1	0	0	1	1	0	0	0	0	0	0	0	0	0	0	1
INE023	24865	VNI	India	MAT alpha	Environmental	2	ERR2017221	ERS1800353	Soil around S. cumini tree	Environmental	2300	1158	708	1587	1587	756	756	840	2132	1011	1500	381	1452	267	1989	609	834	147	219	2637	2637	1269	0	1	0	0	1	1	0	0	0	0	0	0	0	0	0	0	1
INE024	25887	VNI	India	MAT alpha	Environmental	3	ERR2017222	ERS1800354	A. nilotica bark	Environmental	3327	1158	708	1587	1587	756	756	840	2132	1011	1500	381	1452	267	1989	609	834	147	219	2632	2632	1269	0	2	0	0	1	1	0	0	0	0	0	0	0	0	0	1	1
INE026	24865	VNI	India	MAT alpha	Environmental	2	ERR2017223	ERS1800355	S. cumini bark	Environmental	2300	1158	708	1587	1587	756	756	840	2132	1011	1500	381	1452	267	1989	609	834	147	219	2637	2637	1269	0	1	0	0	1	1	0	0	0	0	0	0	0	0	0	0	1
INE030	25895	VNI	India	MAT alpha	Environmental	3	ERR2017224	ERS1800356	Accacia catechu bark	Environmental	3327	1158	708	1587	1587	756	756	840	2132	1011	1500	381	1452	267	1989	609	834	147	219	2637	2637	1269	0	2	0	0	1	1	0	0	0	0	0	0	0	0	0	1	1
INE032	25895	VNI	India	MAT alpha	Environmental	3	ERR2017225	ERS1800357	F. religissa bark	Environmental	3327	1158	708	1587	1587	756	756	840	2132	1011	1500	381	1452	267	1989	609	834	147	219	2637	2637	1269	0	2	0	0	1	1	0	0	0	0	0	0	0	0	0	1	1
INE036	24868	VNI	India	MAT alpha	Environmental	2	ERR2017226	ERS1800358	S. cumini bark	Environmental	2300	1158	708	1587	1587	756	756	840	2132	1011	1500	381	1452	267	1989	609	834	147	219	2637	2637	1269	0	1	0	0	1	1	0	0	0	0	0	0	0	0	0	0	1
INE037	25895	VNI	India	MAT alpha	Environmental	3	ERR2017227	ERS1800359	S. cumini bark	Environmental	3327	1158	708	1587	1587	756	756	840	2132	1011	1500	381	1452	267	1989	609	834	147	219	2637	2637	1269	0	2	0	0	1	1	0	0	0	0	0	0	0	0	0	1	1
INE038	26946	VNI	India	MAT alpha	Environmental	4	ERR2017228	ERS1800360	S. cumini bark	Environmental	3327	1158	708	2641	1587	756	756	840	2132	1011	1500	381	1452	267	1989	609	834	147	219	2637	2637	1269	0	2	1	0	1	1	0	0	0	0	1	0	0	0	0	1	1
INE043	24868	VNI	India	MAT alpha	Environmental	2	ERR2017229	ERS1800361	P. longifolia bark	Environmental	2300	1158	708	1587	1587	756	756	840	2132	1011	1500	381	1452	267	1989	609	834	147	219	2637	2637	1269	0	1	0	0	1	1	0	0	0	0	0	0	0	0	0	0	1
INE044	24868	VNI	India	MAT alpha	Environmental	2	ERR2017230	ERS1800362	Maulsari bark	Environmental	2300	1158	708	1587	1587	756	756	840	2132	1011	1500	381	1452	267	1989	609	834	147	219	2637	2637	1269	0	1	0	0	1	1	0	0	0	0	0	0	0	0	0	0	1
INE054	24865	VNI	India	MAT alpha	Environmental	2	ERR2017231	ERS1800363	Tamarindus indica bark	Environmental	2300	1158	708	1587	1587	756	756	840	2132	1011	1500	381	1452	267	1989	609	834	147	219	2637	2637	1269	0	1	0	0	1	1	0	0	0	0	0	0	0	0	0	0	1
INE071	24868	VNI	India	MAT alpha	Environmental	2	ERR2017232	ERS1800364	Mast tree bark	Environmental	2300	1158	708	1587	1587	756	756	840	2132	1011	1500	381	1452	267	1989	609	834	147	219	2637	2637	1269	0	1	0	0	1	1	0	0	0	0	0	0	0	0	0	0	1
INE086	25895	VNI	India	MAT alpha	Environmental	3	ERR2017233	ERS1800365	S. cumini bark	Environmental	3327	1158	708	1587	1587	756	756	840	2132	1011	1500	381	1452	267	1989	609	834	147	219	2637	2637	1269	0	2	0	0	1	1	0	0	0	0	0	0	0	0	0	1	1
INE124	24865	VNI	India	MAT alpha	Environmental	2	ERR2017234	ERS1800366	S. cumini bark	Environmental	2300	1158	708	1587	1587	756	756	840	2132	1011	1500	381	1452	267	1989	609	834	147	219	2637	2637	1269	0	1	0	0	1	1	0	0	0	0	0	0	0	0	0	0	1
INE134	27974	VNI	India	MAT alpha	Environmental	5	ERR2017235	ERS1800367	Accacia catechu bark	Environmental	3327	1158	708	2641	1587	756	756	840	2126	1011	1500	381	1452	267	1989	609	834	147	219	3669	2637	1269	1	2	1	0	1	1	0	0	0	0	1	0	1	0	0	1	1
INE138	24868	VNI	India	MAT alpha	Bird guano	2	ERR2017236	ERS1800368	Avian excreta on Psittacula eupatria	Bird guano	2300	1158	708	1587	1587	756	756	840	2132	1011	1500	381	1452	267	1989	609	834	147	219	2637	2637	1269	0	1	0	0	1	1	0	0	0	0	0	0	0	0	0	0	1
INE140	24868	VNI	India	MAT alpha	Environmental	2	ERR2017237	ERS1800369	Azadirachta indica bark	Environmental	2300	1158	708	1587	1587	756	756	840	2132	1011	1500	381	1452	267	1989	609	834	147	219	2637	2637	1269	0	1	0	0	1	1	0	0	0	0	0	0	0	0	0	0	1
INE141	24868	VNI	India	MAT alpha	Environmental	2	ERR2017238	ERS1800370	Psittacula krameri bark	Environmental	2300	1158	708	1587	1587	756	756	840	2132	1011	1500	381	1452	267	1989	609	834	147	219	2637	2637	1269	0	1	0	0	1	1	0	0	0	0	0	0	0	0	0	0	1
INE191	27974	VNI	India	MAT alpha	Bird guano	5	ERR2017239	ERS1800371	Pigeon guano	Bird guano	3327	1158	708	2641	1587	756	756	840	2126	1011	1500	381	1452	267	1989	609	834	147	219	3669	2637	1269	1	2	1	0	1	1	0	0	0	0	1	0	1	0	0	1	1
Jp1088	27974	VNI	Japan	MAT alpha	Clinical	5	SRR836898	SRX273178	human lung	Clinical	3327	1158	708	2641	1587	756	756	840	2126	1011	1500	381	1452	267	1989	609	834	147	219	3669	2637	1269	1	2	1	0	1	1	0	0	0	0	1	0	1	0	0	1	1
MW-RSA1955	27974	VNI	S.Africa	MAT alpha	Clinical	5	SRR642220	SRX189627	CSF/HIV+	Clinical	3327	1158	708	2641	1587	756	756	840	2126	1011	1500	381	1452	267	1989	609	834	147	219	3669	2637	1269	1	2	1	0	1	1	0	0	0	0	1	0	1	0	0	1	1
MW-RSA36	25895	VNI	S.Africa	MAT alpha	Clinical	3	SRR642862	SRX189629	CSF/HIV+	Clinical	3327	1158	708	1587	1587	756	756	840	2132	1011	1500	381	1452	267	1989	609	834	147	219	2637	2637	1269	0	2	0	0	1	1	0	0	0	0	0	0	0	0	0	1	1
RCT10	24868	VNI	S.Africa	MAT alpha	Clinical	2	ERR2017241	ERS1800373	Human CSF	Clinical	2300	1158	708	1587	1587	756	756	840	2132	1011	1500	381	1452	267	1989	609	834	147	219	2637	2637	1269	0	1	0	0	1	1	0	0	0	0	0	0	0	0	0	0	1
RCT46	24874	VNI	S.Africa	MAT alpha	Clinical	2	ERR2017242	ERS1800374	Human CSF	Clinical	2300	1158	708	1587	1587	756	756	840	2132	1011	1500	381	1452	267	1989	609	834	147	219	2637	2637	1269	0	1	0	0	1	1	0	0	0	0	0	0	0	0	0	0	1
RCT50	24868	VNI	S.Africa	MAT alpha	Clinical	2	ERR2017243	ERS1800375	Human CSF	Clinical	2300	1158	708	1587	1587	756	756	840	2132	1011	1500	381	1452	267	1989	609	834	147	219	2637	2637	1269	0	1	0	0	1	1	0	0	0	0	0	0	0	0	0	0	1
RCT52	24869	VNI	S.Africa	MAT alpha	Clinical	2	ERR2017244	ERS1800376	Human CSF	Clinical	2300	1158	708	1587	1587	756	756	840	2132	1011	1500	381	1452	267	1989	609	834	147	219	2637	2637	1269	0	1	0	0	1	1	0	0	0	0	0	0	0	0	0	0	1
RCT54	24868	VNI	S.Africa	MAT alpha	Clinical	2	ERR2017245	ERS1800377	Human CSF	Clinical	2300	1158	708	1587	1587	756	756	840	2132	1011	1500	381	1452	267	1989	609	834	147	219	2637	2637	1269	0	1	0	0	1	1	0	0	0	0	0	0	0	0	0	0	1
RCT56	25922	VNI	S.Africa	MAT alpha	Clinical	3	ERR2017246	ERS1800378	Human CSF	Clinical	2300	1158	708	2641	1587	756	756	840	2132	1011	1500	381	1452	267	1989	609	834	147	219	2637	2637	1269	0	1	1	0	1	1	0	0	0	0	1	0	0	0	0	0	1
RCT6	25887	VNI	S.Africa	MAT alpha	Clinical	3	ERR2017247	ERS1800379	Human CSF	Clinical	3327	1158	708	1587	1587	756	756	840	2132	1011	1500	381	1452	267	1989	609	834	147	219	2632	2632	1269	0	2	0	0	1	1	0	0	0	0	0	0	0	0	0	1	1
RCT7	25919	VNI	S.Africa	MAT alpha	Clinical	3	ERR2017248	ERS1800380	Human CSF	Clinical	2300	1158	708	2641	1587	756	756	840	2132	1011	1500	381	1452	267	1989	609	834	147	219	2637	2637	1269	0	1	1	0	1	1	0	0	0	0	1	0	0	0	0	0	1
SA9101	24868	VNI	S.Africa	MAT alpha	Environmental	2	ERR2017249	ERS1800381	Quercus robur tree	Environmental	2300	1158	708	1587	1587	756	756	840	2132	1011	1500	381	1452	267	1989	609	834	147	219	2637	2637	1269	0	1	0	0	1	1	0	0	0	0	0	0	0	0	0	0	1
Th84	25887	VNI	Thailand	MAT alpha	Clinical	3	SRR642861	SRX189610	blood/HIV+	Clinical	3327	1158	708	1587	1587	756	756	840	2132	1011	1500	381	1452	267	1989	609	834	147	219	2632	2632	1269	0	2	0	0	1	1	0	0	0	0	0	0	0	0	0	1	1
Tu259-1	24865	VNI	Botswana	MAT alpha	Environmental	2	SRR642856	SRX189602	Mopane tree	Environmental	2300	1158	708	1587	1587	756	756	840	2132	1011	1500	381	1452	267	1989	609	834	147	219	2637	2637	1269	0	1	0	0	1	1	0	0	0	0	0	0	0	0	0	0	1
Ug2459	24868	VNI	Uganda	MAT alpha	Clinical	2	SRR837084	SRX273265	CSF/HIV+	Clinical	2300	1158	708	1587	1587	756	756	840	2132	1011	1500	381	1452	267	1989	609	834	147	219	2637	2637	1269	0	1	0	0	1	1	0	0	0	0	0	0	0	0	0	0	1
Ug2463	25887	VNI	Uganda	MAT alpha	Clinical	3	SRR837099	SRX273271	CSF/HIV+	Clinical	3327	1158	708	1587	1587	756	756	840	2132	1011	1500	381	1452	267	1989	609	834	147	219	2632	2632	1269	0	2	0	0	1	1	0	0	0	0	0	0	0	0	0	1	1
WM148	24868	VNI	Australia	MAT alpha	Clinical	2	SRR797807	SRX255666	clinical	Clinical	2300	1158	708	1587	1587	756	756	840	2132	1011	1500	381	1452	267	1989	609	834	147	219	2637	2637	1269	0	1	0	0	1	1	0	0	0	0	0	0	0	0	0	0	1
43678	28929	VNII	USA	MAT alpha	Clinical	5	SRR836535	SRX273085	clinical	Clinical	2180	1153	705	3612	1587	756	756	840	2104	1011	1500	381	1452	267	1989	609	834	147	219	3700	2627	1269	1	1	2	0	1	1	0	0	1	1	0	0	0	0	1	1	0
083609-21	29951	VNII	Cuba	MAT alpha	Clinical	6	ERR2017250	ERS1800382	Human CSF/HIV+ve	Clinical	2180	1153	708	3612	1587	1773	756	840	2104	1011	1500	381	1452	267	1989	609	834	147	219	3700	2627	1269	1	1	2	1	1	1	1	0	1	1	0	0	0	0	1	1	0
083609-24	29951	VNII	Cuba	MAT alpha	Clinical	6	ERR2017251	ERS1800383	Human CSF/HIV+ve	Clinical	2180	1153	708	3612	1587	1773	756	840	2104	1011	1500	381	1452	267	1989	609	834	147	219	3700	2627	1269	1	1	2	1	1	1	1	0	1	1	0	0	0	0	1	1	0
083609-25	29951	VNII	Cuba	MAT alpha	Clinical	6	ERR2017252	ERS1800384	Human CSF/HIV+ve	Clinical	2180	1153	708	3612	1587	1773	756	840	2104	1011	1500	381	1452	267	1989	609	834	147	219	3700	2627	1269	1	1	2	1	1	1	1	0	1	1	0	0	0	0	1	1	0
083610-51	29951	VNII	Cuba	MAT alpha	Clinical	6	ERR2017253	ERS1800385	Human CSF/HIV+ve	Clinical	2180	1153	708	3612	1587	1773	756	840	2104	1011	1500	381	1452	267	1989	609	834	147	219	3700	2627	1269	1	1	2	1	1	1	1	0	1	1	0	0	0	0	1	1	0
083610-52	29951	VNII	Cuba	MAT alpha	Clinical	6	ERR2017254	ERS1800386	Human CSF/HIV+ve	Clinical	2180	1153	708	3612	1587	1773	756	840	2104	1011	1500	381	1452	267	1989	609	834	147	219	3700	2627	1269	1	1	2	1	1	1	1	0	1	1	0	0	0	0	1	1	0
083610-53	29951	VNII	Cuba	MAT alpha	Clinical	6	ERR2017255	ERS1800387	Human CSF/HIV+ve	Clinical	2180	1153	708	3612	1587	1773	756	840	2104	1011	1500	381	1452	267	1989	609	834	147	219	3700	2627	1269	1	1	2	1	1	1	1	0	1	1	0	0	0	0	1	1	0
083610-56	29951	VNII	Cuba	MAT alpha	Clinical	6	ERR2017256	ERS1800388	Human CSF/HIV+ve	Clinical	2180	1153	708	3612	1587	1773	756	840	2104	1011	1500	381	1452	267	1989	609	834	147	219	3700	2627	1269	1	1	2	1	1	1	1	0	1	1	0	0	0	0	1	1	0
C45	30007	VNII	USA	MAT alpha	Clinical	6	SRR642848	SRX189611	sputum/HIV-	Clinical	3315	1153	708	3612	1587	1787	756	840	1011	1011	1500	381	1452	267	1989	609	834	147	219	3700	2627	1269	1	2	2	1	0	0	1	0	1	1	0	0	0	0	1	1	1
CCTP20	29951	VNII	S.Africa	MAT alpha	Clinical	6	ERR2017257	ERS1800389	Human CSF	Clinical	2180	1153	708	3612	1587	1773	756	840	2104	1011	1500	381	1452	267	1989	609	834	147	219	3700	2627	1269	1	1	2	1	1	1	1	0	1	1	0	0	0	0	1	1	0
CCTP31	29951	VNII	S.Africa	MAT alpha	Clinical	6	ERR2017258	ERS1800390	Human CSF	Clinical	2180	1153	708	3612	1587	1773	756	840	2104	1011	1500	381	1452	267	1989	609	834	147	219	3700	2627	1269	1	1	2	1	1	1	1	0	1	1	0	0	0	0	1	1	0
CM21	28932	VNII	Thailand	MAT alpha	Clinical	5	ERR2017259	ERS1800391	Human CSF	Clinical	2180	1153	708	3612	1587	756	756	840	2104	1011	1500	381	1452	267	1989	609	834	147	219	3700	2627	1269	1	1	2	0	1	1	0	0	1	1	0	0	0	0	1	1	0
FFV64	28932	VNII	S.Africa	MAT alpha	Clinical	5	ERR2017260	ERS1800392	Human CSF	Clinical	2180	1153	708	3612	1587	756	756	840	2104	1011	1500	381	1452	267	1989	609	834	147	219	3700	2627	1269	1	1	2	0	1	1	0	0	1	1	0	0	0	0	1	1	0
FH011-20	29951	VNII	Brazil	MAT alpha	Clinical	6	ERR2017261	ERS1800393	Human CSF/HIV+ve	Clinical	2180	1153	708	3612	1587	1773	756	840	2104	1011	1500	381	1452	267	1989	609	834	147	219	3700	2627	1269	1	1	2	1	1	1	1	0	1	1	0	0	0	0	1	1	0
IFN50	29951	VNII	S.Africa	MAT alpha	Clinical	6	ERR2017262	ERS1800394	Human CSF	Clinical	2180	1153	708	3612	1587	1773	756	840	2104	1011	1500	381	1452	267	1989	609	834	147	219	3700	2627	1269	1	1	2	1	1	1	1	0	1	1	0	0	0	0	1	1	0
IFN8	29951	VNII	S.Africa	MAT alpha	Clinical	6	ERR2017263	ERS1800395	Human CSF	Clinical	2180	1153	708	3612	1587	1773	756	840	2104	1011	1500	381	1452	267	1989	609	834	147	219	3700	2627	1269	1	1	2	1	1	1	1	0	1	1	0	0	0	0	1	1	0
IFN80	29079	VNII	S.Africa	MAT alpha	Clinical	4	ERR2017264	ERS1800396	Human CSF	Clinical	2180	1153	708	4794	1587	756	756	840	2125	1011	1500	381	1452	267	1989	609	834	147	219	2627	2627	1269	0	1	3	0	1	1	0	1	1	1	0	0	0	0	0	1	0
RCT1	29951	VNII	S.Africa	MAT alpha	Clinical	6	ERR2017265	ERS1800397	Human CSF	Clinical	2180	1153	708	3612	1587	1773	756	840	2104	1011	1500	381	1452	267	1989	609	834	147	219	3700	2627	1269	1	1	2	1	1	1	1	0	1	1	0	0	0	0	1	1	0
RCT11	29951	VNII	S.Africa	MAT alpha	Clinical	6	ERR2017266	ERS1800398	Human CSF	Clinical	2180	1153	708	3612	1587	1773	756	840	2104	1011	1500	381	1452	267	1989	609	834	147	219	3700	2627	1269	1	1	2	1	1	1	1	0	1	1	0	0	0	0	1	1	0
Ug2462	29951	VNII	Uganda	MAT alpha	Clinical	6	SRR837091	SRX273266	CSF/HIV+	Clinical	2180	1153	708	3612	1587	1773	756	840	2104	1011	1500	381	1452	267	1989	609	834	147	219	3700	2627	1269	1	1	2	1	1	1	1	0	1	1	0	0	0	0	1	1	0
WM626	28925	VNII	Australia	MAT alpha	Clinical	5	SRR1063283	SRX400075	Human	Clinical	2180	1153	717	3612	1587	756	756	840	2104	1011	1500	381	1452	267	1989	609	834	147	219	3700	2627	1269	1	1	2	0	1	1	0	0	1	1	0	0	0	0	1	1	0
B-3501A	33200	VNIV	LAB	MAT alpha	Lab	11	http://www-sequence.stanford.edu/group/C.neoformans/files/cnmito.fa.gz	http://www-sequence.stanford.edu/group/C.neoformans/files/cnmito.fa.gz	LAB	LAB	3280	1158	709	6004	1587	756	756	840	1640	1011	1494	381	1452	267	2810	609	834	147	219	4533	2677	1256	3	2	4	0	1	1	0	0	1	1	1	1	1	1	0	1	1
H99	24874	VNI	USA	MAT alpha	Clinical	2	PRJNA15613	PRJNA15613	Clinical	Clinical	2300	1158	708	1587	1587	756	756	840	2132	1011	1500	381	1452	267	1989	609	765	147	219	2637	2637	1309	0	1	0	0	1	1	0	0	0	0	0	0	0	0	0	0	1
[truncated: 11 more columns]
